# Supplementary material for: GRK2 regulates GLP-1R-mediated early phase insulin secretion in vivo
Source: BMC Biol. 2021 Mar 3;19:40. doi: 10.1186/s12915-021-00966-w (PMC7931601; doi:10.1186/s12915-021-00966-w)
Supplement: Supplementary file 2 — Additional file 2. Data and results supporting the conclusions of this article. [file 12915_2021_966_MOESM2_ESM.xlsx]

## Sheet: Fig 1B
WB pancreas
WT	GRK2 +/-
0.630121	0.545261
0.844243	0.674015
1.41618	0.282671
0.939237	0.567464
1.17022	0.808129
Data of GRK2 band detection normalized by β-actin band detection, expressed as fold over WT mean

## Sheet: Fig 1 C
Western Blot islets
WT	GRK2 +/-
0.837275	0.069208
1.35303	0.266729
0.619562	0.181591
1.10904	0.208945
1.0811	0.608863
	0.825768
	0.173789
Data of GRK2 band detection normalized by β-actin band detection, expressed as fold over WT mean

## Sheet: Fig 1D
Islet mass
WT	GRK2 +/-
17294.2	36340.3
26806.8	18125.8
33634.6	26524.4
22460.5	21693.7
22972.4
7666.38
Islet mass was measured in 3 pancreatic sections (6-7 photographs at 4x amplification covering the entire pancreatic section, containing an average of 30 islets)
separated 400 μm to cover a full stereological analysis of the pancreas.
Data presented is islet mass (μm2)/Pancreas weight in g.							WT n=6		GRK2+/- n=4

## Sheet: Fig 1E
Number of isolated islets per digested pancreas
WT	GRK2 +/-
80	90
80	80
86	140
90	96
100	90
70	60
85	95
100	100
139	70
70	80
90	80
125	70
115	80
135	150
160	70
145	125
125	120
	120
	120
	100
Number of islets obtained per pancreatic digestion (see method section).
WT n=17		GRK2+/- n=20
Animals in which there was an incomplete digestion of the pancreas (due to ineffective pancreas perfusion) were excluded from the analysis.
Animals excluded: WT n=4 GRK2+/- n=4

## Sheet: Fig 1F
Total pancreatic insulin
WT	GRK2 +/-
313.181	253.03
196.416	165.163
237.803	307.802
357.43	209.978
248.415	289.445
224.778
Total pancreatic insulin obtained by acidic digestion of the whole tissue normalized by pancreas tissue weight (ng of insulin /mg pancreas)

## Sheet: Fig 2A
Insulin secreted during feeding assay
Insulin
0 min		10 min refeeding		4 hours refeeding
WT	GRK2 +/-	WT	GRK2 +/-	WT	GRK2 +/-
0.231789	0.353982	0.550685	2.09375	2.986	3.121
0.283188	0.273445	0.655398	1.23362	2.962	2.658
0.385679	0.353982	0.611598	0.710993	3.323	2.49
0.220581	0.341535	0.629943	1.39346	2.376	2.751
0.136054	0.139287	1.09928	1.20479	2.835	3.393
0.102103	0.35057	0.330798	0.898477	3.42	3.038
0.156898	0.373605	0.572825	1.15992	3.206	2.287
0.0135804	0.429812	0.682085	1.68813	3.014
0.0665896	0.353982	0.384859	1.55081	2.717
0.521088	0.258361	1.10087	2.4449	2.931
0.447189	0.306574	0.907409	1.99045
0.486868		0.592781
0.632527		1.67195
Serum insulin levels expressed in μg/L

## Sheet: Fig 2B
Glucose levels during feeding assay
Glucose
0 min		10 min refeeding		4 hours refeeding
WT	GRK2 +/-	WT	GRK2 +/-	WT	GRK2 +/-
84	103	125	212	194	175
82	74	133	167	178	189
78	86	138	186	178	164
86	84	163	168	210	186
95	113	192	268	194	181
121	137	249	291	190	189
119	140	227	253	175	249
144	100	302	224	163
130	103	250	289	149
114	104	278	282	160
68	78	239	238
81		181
86		279
Blood glucose levels expressed in mg/dl

## Sheet: Fig 2C
Insulin secreted during oGTT assay
Insulin
15 min		30 min
WT	GRK2+/-	WT	GRK2+/-
0.255227	0.728227	0.206187	0.483455
0.630511	1.0328	0.394042	0.441204
0.524975	0.656684	0.524975	0.699113
0.379009	1.12861	1.25356	1.38354
0.591421	0.394042	0.670278	0.132763
0.396796	0.480305	0.518053	0.473936
0.321936	0.910241	0.687292	0.682467
0.498559	1.84304	0.922418	1.02707
	0.509392		0.784815
	1.17694		0.415505
	0.641408		0.862981
Serum insulin levels expressed in μg/L

## Sheet: Fig 2D
Glucose levels during oGTT assay
Glucose
15 min		30 min
WT	GRK2+/-	WT	GRK2+/-
232	366	251	301
292	264	260	306
265	260	265	282
460	290	507	235
479	349	507	418
415	504	417	493
382	447	452	402
396	491	421	347
	484		554
	466		262
	387		435
Blood glucose levels expressed in mg/dl

## Sheet: Fig 2E
Insulin levels after an Arginine Tolerance Test
Insulin
0 min		2 min		5 min		2 min after 2nd ip Arg
WT	GRK2+/-	WT	GRK2+/-	WT	GRK2+/-	WT	GRK2+/-
0.620199	0.089723	1.86182	1.80173	0.723184	1.08049	0.426331	0.892499
0.146555	0.110712	1.05474	2.48689	0.565624	1.12715	1.3984	1.17053
0.23542	0.501636	1.56024	2.65566	0.926186	1.28547	0.8128	0.742329
0.0927251	0.179261	1.12387	2.15384	0.583267	0.649793	0.544447	2.38488
0.0927251		2.50945	2.39381	1.04952		1.47691	0.992326
		1.28981		1.31418		1.42897
		1.42105		0.786173		1.02841
Serum insulin levels expressed in μg/L

[truncated: 16 more sheets: Fig 2F, Fig 3A, Fig 3B , Fig 3C , Fig 3D , Fig 4A, Fig 4B B-arrestin, Fig 4B Gas, Fig 4C B-arrestin, Fig 4C Gas, Fig 5A, Fig 5B, Fig 5C, Fig 5D, Fig 5E, Fig 5F]
